# Supplementary material for: Parental Views on the Acceptability and Feasibility of Measurement Tools Used to Assess Movement Behaviour of Pre-School Children: A Qualitative Study
Source: Int J Environ Res Public Health. 2022 Mar 21;19(6):3733. doi: 10.3390/ijerph19063733 (PMC8949363; doi:10.3390/ijerph19063733)
Supplement: Supplementary file 1 [file ijerph-19-03733-s001.zip]

Archive with 2 entries (2 files):
- Parental views of measurement tools_Supplementary files.pdf
- Supplementary File S4_Infographic of Recommendations.pdf
